# Supplementary material for: Women are underrepresented in computational biology: An analysis of the scholarly literature in biology, computer science and computational biology
Source: PLoS Comput Biol. 2017 Oct 12;13(10):e1005134. doi: 10.1371/journal.pcbi.1005134 (PMC5638210; doi:10.1371/journal.pcbi.1005134)
Supplement: S1 Table — Journals identified as primarily computational are shaded grey. (TSV) [file pcbi.1005134.s003.tsv]

Journal	Pfemale	No. Authors
J. Comput. Biol.	0.205826033	1598
IEEE/ACM Trans Comput Biol Bioinform	0.212771084	1577
Bioinformatics	0.215481475	12254
J. Biosci. Bioeng.	0.216467066	1002
J Chem Inf Model	0.226845455	1100
BMC Bioinformatics	0.231554262	12025
Proteins	0.232620242	3389
J. Theor. Biol.	0.232707641	1204
PLoS Comput. Biol.	0.236680353	6576
Nat. Methods	0.238698092	1782
Nat. Biotechnol.	0.250332799	2494
Evolution	0.257281947	1479
Proc. Biol. Sci.	0.262779177	1191
J. Mol. Biol.	0.268094512	1312
Anal. Chem.	0.269909599	3761
Genome Biol.	0.270220149	5360
BMC Syst Biol	0.27063051	3743
Mol. Syst. Biol.	0.271384882	1733
Genetics	0.272940581	2962
Mol. Biol. Evol.	0.274345037	2962
Biotechnol. Bioeng.	0.276403433	1165
Mol. Phylogenet. Evol.	0.276427419	2480
Nucleic Acids Res.	0.279837029	15831
Pac Symp Biocomput	0.282047026	1446
Nat Protoc	0.288534923	1174
Astrobiology	0.289296987	1394
Genome Res.	0.289354441	7296
Proc. Natl. Acad. Sci. U.S.A.	0.289364235	15037
Plant J.	0.289411263	1172
Meth. Enzymol.	0.29179754	1057
Science	0.297027526	7048
J. Biotechnol.	0.298212095	1141
Mol. Ecol.	0.299839903	7433
Sci Rep	0.300356008	1573
BMC Evol. Biol.	0.303626635	2523
Environ. Toxicol. Chem.	0.304625	1440
Mol. Cell Proteomics	0.305209248	9343
Nature	0.306015399	13507
BMC Plant Biol.	0.310277136	1299
Biochem. Biophys. Res. Commun.	0.310302678	1718
J. Nat. Prod.	0.310691183	2257
Methods Mol. Biol.	0.310735362	8608
PLoS Biol.	0.313140578	2006
Plant Cell	0.313774775	1110
J. Microbiol. Biotechnol.	0.314724689	1126
BMC Genomics	0.315513699	14600
Cell	0.315900254	1183
Nat. Genet.	0.316181781	4929
Nat Commun	0.316486811	1668
OMICS	0.316850459	1197
New Phytol.	0.317583401	1229
Proteomics	0.317920379	14368
Plant Physiol.	0.320414097	2270
J. Proteome Res.	0.321214106	18631
Toxicol. Sci.	0.323097426	1088
PLoS Genet.	0.32474682	4167
J. Biol. Chem.	0.325831115	4133
Cancer Res.	0.327494457	1804
J. Hum. Genet.	0.330036036	1110
Physiol. Genomics	0.33012951	1081
J. Virol.	0.330794728	2504
Appl. Microbiol. Biotechnol.	0.333010237	3126
Clin. Cancer Res.	0.333267785	1729
PLoS Pathog.	0.333569292	1003
Environ. Sci. Technol.	0.334998597	3565
Anal Bioanal Chem	0.337130872	1192
J. Gen. Virol.	0.338693127	1033
Blood	0.341182849	2029
Mol Biosyst	0.341346088	2927
ISME J	0.344209463	3466
Genomics	0.344913958	1569
Malar. J.	0.3458227	1489
PLoS ONE	0.346361125	47053
Gene	0.346869615	1741
Int. J. Syst. Evol. Microbiol.	0.346976833	7856
Bioresour. Technol.	0.347706156	1722
Am. J. Hum. Genet.	0.348779734	3237
Environ. Microbiol.	0.348833937	4691
J. Hered.	0.349634409	1395
Electrophoresis	0.353691069	2609
J. Bacteriol.	0.353969103	3366
BMC Genet.	0.357084988	1259
Chemosphere	0.357195817	2104
J Ethnopharmacol	0.359008341	1079
J. Clin. Oncol.	0.359747573	1030
J Proteomics	0.360752022	5811
Biochim. Biophys. Acta	0.361952473	1557
Environ. Pollut.	0.361995386	1734
Microbiology (Reading, Engl.)	0.362649701	1336
Appl. Environ. Microbiol.	0.363852718	13593
Am. J. Trop. Med. Hyg.	0.366525505	1039
J. Ind. Microbiol. Biotechnol.	0.37	1348
PLoS Negl Trop Dis	0.370606891	2554
Water Res.	0.371146186	2661
J. Hazard. Mater.	0.371689587	1018
Mol. Biol. Rep.	0.375625	2080
Virol. J.	0.3757822	1809
Hum. Mutat.	0.376705314	2070
FEMS Microbiol. Ecol.	0.377041083	4211
FEMS Microbiol. Lett.	0.377593561	2485
Microb. Ecol.	0.378317829	2580
J. Microbiol. Methods	0.380298616	2746
J. Agric. Food Chem.	0.38135255	1804
J. Infect. Dis.	0.382086331	1668
Appl. Biochem. Biotechnol.	0.384373206	1045
Hum. Genet.	0.384551971	1395
Hum. Biol.	0.384867408	1169
Infect. Genet. Evol.	0.385175771	1849
Pharmacogenomics	0.385485612	1668
Pharmacogenet. Genomics	0.387414704	2081
J. Virol. Methods	0.389157212	3702
Curr. Microbiol.	0.390725261	1627
Syst. Appl. Microbiol.	0.3921793	1372
Antonie Van Leeuwenhoek	0.392310784	1493
Antimicrob. Agents Chemother.	0.392444047	1117
Environ Sci Pollut Res Int	0.392987761	1389
Environ Monit Assess	0.393277645	1257
Biomed Res Int	0.394651601	1062
Emerging Infect. Dis.	0.394675061	2462
J Water Health	0.395157729	1268
Genet. Epidemiol.	0.395531046	1224
Can. J. Microbiol.	0.395990712	1292
BMC Infect. Dis.	0.396207199	1139
Parasitol. Res.	0.397711039	1232
Sci. Total Environ.	0.404546627	2327
Hum. Mol. Genet.	0.404835895	2407
J. Food Prot.	0.414686213	8254
BMC Microbiol.	0.414686541	2281
J. Food Sci.	0.421147651	1490
J. Forensic Sci.	0.421484003	1469
AIDS Res. Hum. Retroviruses	0.421580334	1139
Res. Microbiol.	0.421596806	1002
J. Clin. Microbiol.	0.423105221	8753
Forensic Sci. Int.	0.429696817	1979
J. Med. Virol.	0.430280839	2813
Am. J. Phys. Anthropol.	0.434637405	1048
J. Med. Microbiol.	0.438987915	1324
Eur. J. Hum. Genet.	0.439118497	2768
Clin. Infect. Dis.	0.440617459	1409
Forensic Sci Int Genet	0.449068935	1117
Foodborne Pathog. Dis.	0.449223085	2703
J. Clin. Virol.	0.461864769	1405
Am J Infect Control	0.466920792	1010
Food Microbiol.	0.471555664	2057
Int. J. Food Microbiol.	0.471847988	8052
Diagn. Microbiol. Infect. Dis.	0.477737557	1105
J. Antimicrob. Chemother.	0.486976579	1409
Genet. Med.	0.557877716	1979
J Genet Couns	0.733725845	1656
	0.346976833
