# Supplementary material for: Women are underrepresented in computational biology: An analysis of the scholarly literature in biology, computer science and computational biology
Source: PLoS Comput Biol. 2017 Oct 12;13(10):e1005134. doi: 10.1371/journal.pcbi.1005134 (PMC5638210; doi:10.1371/journal.pcbi.1005134)
Supplement: S1 Data — Permission to share these data was granted by Markus Perl. For additional information, e-mail contact@gender-api.com. (JSON) [file pcbi.1005134.s004.json]

{"kye-seong":{"gender":"unknown","probability":null,"count":0},"erandi":{"gender":"female","probability":0.91,"count":107},"blahoslav":{"gender":"male","probability":0.94,"count":33},"bekele":{"gender":"male","probability":0.99,"count":83},"jiao-yu":{"gender":"unknown","probability":null,"count":0},"kieko":{"gender":"female","probability":1.0,"count":4},"kallayan":{"gender":"unknown","probability":null,"count":0},"nediljko":{"gender":"male","probability":1.0,"count":8},"xiangqun":{"gender":"unknown","probability":null,"count":0},"h-i":{"gender":"unknown","probability":null,"count":0},"sun-hyun":{"gender":"unknown","probability":null,"count":0},"indzi":{"gender":"unknown","probability":null,"count":0},"jacqualine":{"gender":"female","probability":0.98,"count":40},"nilza":{"gender":"female","probability":0.98,"count":905},"manjia":{"gender":"female","probability":0.75,"count":4},"yun-jung":{"gender":"unknown","probability":null,"count":0},"jing-chi":{"gender":"unknown","probability":null,"count":0},"wantanee":{"gender":"female","probability":0.98,"count":49},"rui-hua":{"gender":"unknown","probability":null,"count":0},"genshi":{"gender":"unknown","probability":null,"count":0},"dine":{"gender":"female","probability":0.57,"count":779},"qinglei":{"gender":"male","probability":1.0,"count":6},"saeed":{"gender":"male","probability":0.99,"count":14379},"jung-kap":{"gender":"unknown","probability":null,"count":0},"hanno":{"gender":"male","probability":0.88,"count":327},"imogen":{"gender":"female","probability":0.97,"count":440},"songqiang":{"gender":"unknown","probability":null,"count":0},"gernalia":{"gender":"unknown","probability":null,"count":0},"youngsul":{"gender":"unknown","probability":null,"count":0},"minjie":{"gender":"male","probability":0.55,"count":29},"setsuya":{"gender":"unknown","probability":null,"count":0},"fumitoshi":{"gender":"male","probability":1.0,"count":8},"o-g":{"gender":"unknown","probability":null,"count":0},"helda":{"gender":"female","probability":0.94,"count":190},"lüder":{"gender":"male","probability":1.0,"count":7},"siew-ping":{"gender":"unknown","probability":null,"count":0},"verne":{"gender":"male","probability":0.83,"count":94},"pierrot":{"gender":"male","probability":0.97,"count":1707},"bhavesh":{"gender":"male","probability":0.99,"count":2975},"kun-mao":{"gender":"unknown","probability":null,"count":0},"zemin":{"gender":"male","probability":0.76,"count":17},"glenna":{"gender":"female","probability":0.98,"count":259},"ramona":{"gender":"female","probability":0.98,"count":9901},"ercument":{"gender":"male","probability":0.97,"count":270},"gurkan":{"gender":"male","probability":0.97,"count":1308},"jongheop":{"gender":"unknown","probability":null,"count":0},"hai-qiong":{"gender":"unknown","probability":null,"count":0},"man-kwan":{"gender":"unknown","probability":null,"count":0},"zouhaier":{"gender":"male","probability":0.99,"count":315},"gengxiong":{"gender":"unknown","probability":null,"count":0},"anatolij":{"gender":"male","probability":0.99,"count":209},"erte":{"gender":"male","probability":0.74,"count":57},"eshan":{"gender":"male","probability":0.97,"count":320},"somsakul":{"gender":"male","probability":0.54,"count":13},"zih-yin":{"gender":"unknown","probability":null,"count":0},"brackers":{"gender":"unknown","probability":null,"count":0},"sitara":{"gender":"female","probability":0.95,"count":127},"jonita":{"gender":"female","probability":0.98,"count":54},"lidiya":{"gender":"female","probability":0.99,"count":402},"shaojie":{"gender":"male","probability":0.81,"count":21},"yaoqun":{"gender":"unknown","probability":null,"count":0},"ying-hui":{"gender":"unknown","probability":null,"count":0},"ogier":{"gender":"male","probability":0.95,"count":21},"guang-ming":{"gender":"unknown","probability":null,"count":0},"sëma":{"gender":"unknown","probability":null,"count":0},"takuro":{"gender":"male","probability":0.97,"count":115},"chang-hu":{"gender":"unknown","probability":null,"count":0},"aleena":{"gender":"female","probability":0.97,"count":524},"ho-huei":{"gender":"unknown","probability":null,"count":0},"amro":{"gender":"male","probability":0.98,"count":1581},"mei-liang":{"gender":"unknown","probability":null,"count":0},"chuanyou":{"gender":"unknown","probability":null,"count":0},"nijsje":{"gender":"unknown","probability":null,"count":0},"vlady":{"gender":"male","probability":0.91,"count":246},"hongting":{"gender":"unknown","probability":null,"count":0},"lílian":{"gender":"female","probability":0.99,"count":182},"yoon-ho":{"gender":"unknown","probability":null,"count":0},"wun-shiun":{"gender":"unknown","probability":null,"count":0},"ruiai":{"gender":"unknown","probability":null,"count":0},"jintana":{"gender":"female","probability":0.95,"count":298},"bingxuan":{"gender":"male","probability":0.67,"count":3},"yumei":{"gender":"female","probability":0.98,"count":48},"iliano":{"gender":"male","probability":0.95,"count":20},"ashesh":{"gender":"male","probability":0.99,"count":148},"yue-yang":{"gender":"unknown","probability":null,"count":0},"luhan":{"gender":"male","probability":0.56,"count":102},"jin-lin":{"gender":"unknown","probability":null,"count":0},"tayyba":{"gender":"female","probability":0.92,"count":13},"zong-yuan":{"gender":"unknown","probability":null,"count":0},"achref":{"gender":"male","probability":0.98,"count":1183},"huibi":{"gender":"unknown","probability":null,"count":0},"ji-hu":{"gender":"unknown","probability":null,"count":0},"kaushi":{"gender":"female","probability":0.78,"count":40},"marilda":{"gender":"female","probability":0.99,"count":541},"maija":{"gender":"female","probability":0.96,"count":663},"qian-hao":{"gender":"unknown","probability":null,"count":0},"ladda":{"gender":"female","probability":0.96,"count":235},"corrado":{"gender":"male","probability":0.99,"count":3878},"sheng-hong":{"gender":"unknown","probability":null,"count":0},"fowzan":{"gender":"male","probability":0.78,"count":9},"dalila":{"gender":"female","probability":0.98,"count":5013},"young-keun":{"gender":"unknown","probability":null,"count":0},"nazmi":{"gender":"male","probability":0.96,"count":2014},"daryi":{"gender":"unknown","probability":null,"count":0},"ushasi":{"gender":"female","probability":1.0,"count":14},"vidhisha":{"gender":"female","probability":1.0,"count":17},"kiwon":{"gender":"male","probability":0.95,"count":56},"obaid":{"gender":"male","probability":0.99,"count":813},"happiness":{"gender":"female","probability":0.79,"count":732},"zuojie":{"gender":"unknown","probability":null,"count":0},"rosa-maría":{"gender":"unknown","probability":null,"count":0},"leon":{"gender":"male","probability":0.98,"count":17341},"pirkka-pekka":{"gender":"unknown","probability":null,"count":0},"yarnel":{"gender":"unknown","probability":null,"count":0},"kaun-bei":{"gender":"unknown","probability":null,"count":0},"tip":{"gender":"female","probability":0.63,"count":462},"clem":{"gender":"male","probability":0.69,"count":2063},"yool":{"gender":"male","probability":0.84,"count":19},"su-li":{"gender":"unknown","probability":null,"count":0},"hanhui":{"gender":"male","probability":1.0,"count":6},"sathisha":{"gender":"male","probability":0.91,"count":34},"tun":{"gender":"male","probability":0.87,"count":744},"pille":{"gender":"female","probability":0.71,"count":201},"jiabao":{"gender":"male","probability":0.79,"count":14},"n.y.)\"":{"gender":"unknown","probability":null,"count":0},"aedín":{"gender":"unknown","probability":null,"count":0},"kamen":{"gender":"male","probability":0.9,"count":255},"halcyon":{"gender":"female","probability":0.55,"count":22},"adhi":{"gender":"male","probability":0.98,"count":1026},"kai-qin":{"gender":"unknown","probability":null,"count":0},"shinn-jang":{"gender":"unknown","probability":null,"count":0},"fa-jie":{"gender":"unknown","probability":null,"count":0},"yen-lin":{"gender":"unknown","probability":null,"count":0},"zhaorigetu":{"gender":"unknown","probability":null,"count":0},"gérôme":{"gender":"male","probability":1.0,"count":45},"yoshizumi":{"gender":"male","probability":1.0,"count":6},"muzhir":{"gender":"unknown","probability":null,"count":0},"toma":{"gender":"male","probability":0.65,"count":1816},"samara":{"gender":"female","probability":0.96,"count":4330},"takekazu":{"gender":"unknown","probability":null,"count":0},"djamal-eddine":{"gender":"unknown","probability":null,"count":0},"tobia":{"gender":"male","probability":0.96,"count":302},"moltu":{"gender":"unknown","probability":null,"count":0},"do-nyun":{"gender":"unknown","probability":null,"count":0},"xianchuan":{"gender":"unknown","probability":null,"count":0},"shi-chun":{"gender":"unknown","probability":null,"count":0},"ganesh":{"gender":"male","probability":1.0,"count":10895},"alvina":{"gender":"female","probability":0.93,"count":474},"surajit":{"gender":"male","probability":0.99,"count":937},"sanju":{"gender":"male","probability":0.88,"count":2427},"rumela":{"gender":"female","probability":0.95,"count":38},"tsai-hsiu":{"gender":"unknown","probability":null,"count":0},"yingqian":{"gender":"female","probability":1.0,"count":3},"per-henrik":{"gender":"unknown","probability":null,"count":0},"nicolae-viorel":{"gender":"unknown","probability":null,"count":0},"sui-sheng":{"gender":"unknown","probability":null,"count":0},"emmanuël":{"gender":"male","probability":1.0,"count":4},"thuong":{"gender":"female","probability":0.57,"count":1017},"kali":{"gender":"female","probability":0.51,"count":2130},"naupaka":{"gender":"unknown","probability":null,"count":0},"mudita":{"gender":"female","probability":0.88,"count":69},"qizhi":{"gender":"male","probability":0.83,"count":6},"yen-cheng":{"gender":"unknown","probability":null,"count":0},"vinaye":{"gender":"male","probability":1.0,"count":19},"tellamraju":{"gender":"unknown","probability":null,"count":0},"yi-xiang":{"gender":"unknown","probability":null,"count":0},"hor-gil":{"gender":"unknown","probability":null,"count":0},"ann-ping":{"gender":"unknown","probability":null,"count":0},"jowita":{"gender":"female","probability":0.98,"count":622},"wen-xu":{"gender":"unknown","probability":null,"count":0},"himangi":{"gender":"female","probability":1.0,"count":36},"elyas":{"gender":"male","probability":0.99,"count":790},"ieda":{"gender":"female","probability":0.98,"count":320},"ysis":{"gender":"female","probability":1.0,"count":35},"ru-hua":{"gender":"unknown","probability":null,"count":0},"shilpi":{"gender":"female","probability":0.98,"count":935},"drissa":{"gender":"male","probability":0.99,"count":841},"krassimir":{"gender":"male","probability":0.98,"count":51},"ju-hwan":{"gender":"unknown","probability":null,"count":0},"zhonghuia":{"gender":"unknown","probability":null,"count":0},"tian-zhe":{"gender":"unknown","probability":null,"count":0},"negar":{"gender":"female","probability":0.98,"count":1222},"nishad":{"gender":"male","probability":0.99,"count":641},"moh":{"gender":"male","probability":0.97,"count":8121},"dipesh":{"gender":"male","probability":0.99,"count":1374},"vytas":{"gender":"male","probability":1.0,"count":203},"kouninef":{"gender":"unknown","probability":null,"count":0},"soo-kyung":{"gender":"unknown","probability":null,"count":0},"xun-hong":{"gender":"unknown","probability":null,"count":0},"changtao":{"gender":"unknown","probability":null,"count":0},"yongchuan":{"gender":"unknown","probability":null,"count":0},"ravindresh":{"gender":"unknown","probability":null,"count":0},"delong":{"gender":"male","probability":0.93,"count":28},"sitkiye":{"gender":"unknown","probability":null,"count":0},"yung-chun":{"gender":"unknown","probability":null,"count":0},"feng-e":{"gender":"unknown","probability":null,"count":0},"hossam":{"gender":"male","probability":0.98,"count":6206},"elek":{"gender":"male","probability":0.93,"count":220},"sumayah":{"gender":"female","probability":1.0,"count":49},"amarilis":{"gender":"female","probability":0.97,"count":274},"bhuvaneshwar":{"gender":"male","probability":0.96,"count":28},"swami":{"gender":"male","probability":0.88,"count":494},"delio":{"gender":"male","probability":0.98,"count":289},"aletha":{"gender":"female","probability":0.98,"count":94},"yun-dong":{"gender":"unknown","probability":null,"count":0},"yiu-fai":{"gender":"unknown","probability":null,"count":0},"chang-chih":{"gender":"unknown","probability":null,"count":0},"huicai":{"gender":"unknown","probability":null,"count":0},"aristides":{"gender":"male","probability":0.98,"count":588},"iana":{"gender":"female","probability":0.96,"count":523},"quanhong":{"gender":"unknown","probability":null,"count":0},"fidel":{"gender":"male","probability":0.96,"count":2945},"chang-woo":{"gender":"unknown","probability":null,"count":0},"antun":{"gender":"male","probability":0.99,"count":218},"agamemnon":{"gender":"male","probability":0.92,"count":25},"ednéia":{"gender":"female","probability":0.98,"count":43},"qiu-tan":{"gender":"unknown","probability":null,"count":0},"qinghai":{"gender":"male","probability":0.67,"count":6},"malati":{"gender":"female","probability":0.92,"count":36},"rosalita":{"gender":"female","probability":0.95,"count":42},"hyun-syuk":{"gender":"unknown","probability":null,"count":0},"nejat":{"gender":"male","probability":0.94,"count":1024},"adrijana":{"gender":"female","probability":0.95,"count":247},"eavan":{"gender":"female","probability":0.75,"count":28},"aloysius":{"gender":"male","probability":0.99,"count":453},"chih-chin":{"gender":"unknown","probability":null,"count":0},"kantipudi":{"gender":"male","probability":0.86,"count":7},"jagadeesh":{"gender":"male","probability":1.0,"count":1234},"justina":{"gender":"female","probability":0.98,"count":1830},"thamy":{"gender":"female","probability":0.91,"count":228},"de-gang":{"gender":"unknown","probability":null,"count":0},"tea":{"gender":"female","probability":0.81,"count":1911},"maziek":{"gender":"unknown","probability":null,"count":0},"taniya":{"gender":"female","probability":0.97,"count":436},"skandar":{"gender":"male","probability":0.97,"count":234},"zhixiu":{"gender":"female","probability":0.67,"count":3},"suljid":{"gender":"unknown","probability":null,"count":0},"jun-xi":{"gender":"unknown","probability":null,"count":0},"ya-zhi":{"gender":"unknown","probability":null,"count":0},"leijun":{"gender":"unknown","probability":null,"count":0},"kunshan":{"gender":"unknown","probability":null,"count":0},"da-zhe":{"gender":"unknown","probability":null,"count":0},"sarfarazul":{"gender":"unknown","probability":null,"count":0},"josseline":{"gender":"female","probability":0.96,"count":217},"tómas":{"gender":"male","probability":1.0,"count":26},"hallam":{"gender":"male","probability":0.92,"count":24},"jen-taie":{"gender":"unknown","probability":null,"count":0},"heriberto":{"gender":"male","probability":0.99,"count":889},"mufti":{"gender":"male","probability":0.93,"count":192},"stewart":{"gender":"male","probability":0.99,"count":3239},"wen-shin":{"gender":"unknown","probability":null,"count":0},"youpeng":{"gender":"unknown","probability":null,"count":0},"siegmund":{"gender":"male","probability":0.73,"count":819},"henki":{"gender":"male","probability":0.94,"count":32},"yangle":{"gender":"male","probability":1.0,"count":3},"olf":{"gender":"male","probability":0.82,"count":62},"andreanna":{"gender":"female","probability":0.96,"count":27},"wanping":{"gender":"female","probability":0.75,"count":8},"zi-de":{"gender":"unknown","probability":null,"count":0},"you-yi":{"gender":"unknown","probability":null,"count":0},"ken-ichiro":{"gender":"unknown","probability":null,"count":0},"fangqiang":{"gender":"unknown","probability":null,"count":0},"jirawat":{"gender":"male","probability":0.95,"count":274},"h-t":{"gender":"unknown","probability":null,"count":0},"shao-hsuan":{"gender":"unknown","probability":null,"count":0},"masoume":{"gender":"female","probability":1.0,"count":49},"abdelkareem":{"gender":"male","probability":1.0,"count":18},"chantita":{"gender":"unknown","probability":null,"count":0},"idd":{"gender":"male","probability":0.93,"count":75},"d-b":{"gender":"unknown","probability":null,"count":0},"thanes":{"gender":"male","probability":1.0,"count":44},"salvatorica":{"gender":"female","probability":0.9,"count":10},"xia-zi":{"gender":"unknown","probability":null,"count":0},"xijuan":{"gender":"unknown","probability":null,"count":0},"gurmil":{"gender":"unknown","probability":null,"count":0},"guipeng":{"gender":"unknown","probability":null,"count":0},"noha":{"gender":"female","probability":0.92,"count":2133},"dania":{"gender":"female","probability":0.96,"count":1995},"shamik":{"gender":"male","probability":0.99,"count":146},"selami":{"gender":"male","probability":0.95,"count":3868},"kyung-jae":{"gender":"unknown","probability":null,"count":0},"hanns":{"gender":"male","probability":0.97,"count":107},"hyo-won":{"gender":"unknown","probability":null,"count":0},"shawkat":{"gender":"male","probability":0.98,"count":159},"sarmad":{"gender":"male","probability":0.99,"count":785},"cengis":{"gender":"male","probability":0.96,"count":25},"xiang-lei":{"gender":"unknown","probability":null,"count":0},"abdulhadi":{"gender":"male","probability":0.98,"count":260},"yunsik":{"gender":"male","probability":1.0,"count":29},"chiao-nan":{"gender":"unknown","probability":null,"count":0},"bernhard":{"gender":"male","probability":0.98,"count":4866},"robnet":{"gender":"unknown","probability":null,"count":0},"shubhabrata":{"gender":"male","probability":1.0,"count":24},"jinsoup":{"gender":"unknown","probability":null,"count":0},"maxwell":{"gender":"male","probability":0.98,"count":4619},"huilan":{"gender":"female","probability":1.0,"count":11},"xiang-tao":{"gender":"unknown","probability":null,"count":0},"younghun":{"gender":"male","probability":1.0,"count":42},"hsiao-chun":{"gender":"unknown","probability":null,"count":0},"ilma":{"gender":"female","probability":0.97,"count":511},"aistis":{"gender":"male","probability":1.0,"count":22},"aishah":{"gender":"female","probability":0.98,"count":444},"qinzhong":{"gender":"unknown","probability":null,"count":0},"fanghe":{"gender":"unknown","probability":null,"count":0},"fatime":{"gender":"female","probability":0.97,"count":702},"teong":{"gender":"male","probability":0.76,"count":17},"noori":{"gender":"male","probability":0.68,"count":223},"hyun-hyo":{"gender":"unknown","probability":null,"count":0},"yat-yuen":{"gender":"unknown","probability":null,"count":0},"ta-hsiang":{"gender":"unknown","probability":null,"count":0},"vermeadia":{"gender":"unknown","probability":null,"count":0},"myeong-ju":{"gender":"unknown","probability":null,"count":0},"gereon":{"gender":"male","probability":1.0,"count":44},"jinshan":{"gender":"male","probability":0.71,"count":21},"xuwang":{"gender":"unknown","probability":null,"count":0},"demet":{"gender":"female","probability":0.96,"count":4303},"milsee":{"gender":"unknown","probability":null,"count":0},"qishao":{"gender":"unknown","probability":null,"count":0},"sahlu":{"gender":"male","probability":1.0,"count":3},"siddh":{"gender":"male","probability":1.0,"count":38},"ruqin":{"gender":"unknown","probability":null,"count":0},"pahn-shick":{"gender":"unknown","probability":null,"count":0},"sunnie":{"gender":"female","probability":0.75,"count":219},"vilma-lotta":{"gender":"unknown","probability":null,"count":0},"gunhild":{"gender":"female","probability":0.97,"count":68},"kaiya":{"gender":"female","probability":0.82,"count":115},"unjoo":{"gender":"unknown","probability":null,"count":0},"sarp":{"gender":"male","probability":0.97,"count":1362},"unathi":{"gender":"female","probability":0.62,"count":326},"nai-ying":{"gender":"unknown","probability":null,"count":0},"marharita":{"gender":"female","probability":1.0,"count":3},"nditange":{"gender":"unknown","probability":null,"count":0},"guangtao":{"gender":"male","probability":1.0,"count":4},"xuanlin":{"gender":"unknown","probability":null,"count":0},"pere":{"gender":"male","probability":0.98,"count":2355},"zicai":{"gender":"unknown","probability":null,"count":0},"zhi-wei":{"gender":"unknown","probability":null,"count":0},"suprita":{"gender":"female","probability":1.0,"count":41},"hezhen":{"gender":"female","probability":0.75,"count":4},"michi":{"gender":"male","probability":0.77,"count":3481},"yajian":{"gender":"unknown","probability":null,"count":0},"matlock":{"gender":"male","probability":1.0,"count":12},"gue-tae":{"gender":"unknown","probability":null,"count":0},"amites":{"gender":"unknown","probability":null,"count":0},"siov":{"gender":"unknown","probability":null,"count":0},"marwan":{"gender":"male","probability":0.97,"count":7211},"rodolfo":{"gender":"male","probability":0.99,"count":8053},"yishi":{"gender":"unknown","probability":null,"count":0},"ulku":{"gender":"female","probability":0.81,"count":184},"kåre":{"gender":"male","probability":0.99,"count":220},"ymene":{"gender":"female","probability":0.92,"count":12},"persaram":{"gender":"unknown","probability":null,"count":0},"jong-woo":{"gender":"unknown","probability":null,"count":0},"tian-de":{"gender":"unknown","probability":null,"count":0},"rohini":{"gender":"female","probability":0.94,"count":1061},"muthupandian":{"gender":"male","probability":0.9,"count":10},"meng-yue":{"gender":"unknown","probability":null,"count":0},"sang-seon":{"gender":"unknown","probability":null,"count":0},"botio":{"gender":"unknown","probability":null,"count":0},"huiluo":{"gender":"unknown","probability":null,"count":0},"ronita":{"gender":"female","probability":0.96,"count":70},"rónán":{"gender":"male","probability":1.0,"count":14},"chenling":{"gender":"female","probability":1.0,"count":8},"phonlavanh":{"gender":"unknown","probability":null,"count":0},"timkhite-kulu":{"gender":"unknown","probability":null,"count":0},"katherina":{"gender":"female","probability":0.98,"count":382},"mokhtar":{"gender":"male","probability":0.97,"count":2476},"seok-soo":{"gender":"unknown","probability":null,"count":0},"bashishth":{"gender":"male","probability":1.0,"count":4},"delina":{"gender":"female","probability":0.95,"count":129},"hurelsukh":{"gender":"unknown","probability":null,"count":0},"sheen":{"gender":"female","probability":0.53,"count":270},"shuangling":{"gender":"unknown","probability":null,"count":0},"wenxin":{"gender":"female","probability":0.69,"count":36},"aboubacar":{"gender":"male","probability":0.98,"count":2198},"xingkui":{"gender":"unknown","probability":null,"count":0},"zhuanxi":{"gender":"unknown","probability":null,"count":0},"manikant":{"gender":"male","probability":0.99,"count":108},"nikzad":{"gender":"male","probability":0.94,"count":16},"run-mei":{"gender":"unknown","probability":null,"count":0},"avtar":{"gender":"male","probability":0.97,"count":422},"jing-diao":{"gender":"unknown","probability":null,"count":0},"soheil":{"gender":"male","probability":0.98,"count":1574},"hsin-shih":{"gender":"unknown","probability":null,"count":0},"changhun":{"gender":"male","probability":1.0,"count":24},"touati":{"gender":"male","probability":0.87,"count":249},"magdalina":{"gender":"female","probability":0.97,"count":66},"marina":{"gender":"female","probability":0.98,"count":57276},"adeola":{"gender":"male","probability":0.53,"count":1896},"rasana":{"gender":"unknown","probability":null,"count":0},"zhangdong":{"gender":"male","probability":0.75,"count":4},"eliecer":{"gender":"male","probability":0.99,"count":299},"sangya-sangam":{"gender":"unknown","probability":null,"count":0},"kaikai":{"gender":"male","probability":0.68,"count":82},"yong-hao":{"gender":"unknown","probability":null,"count":0},"dong-juan":{"gender":"unknown","probability":null,"count":0},"jigni":{"gender":"unknown","probability":null,"count":0},"padinjat":{"gender":"unknown","probability":null,"count":0},"marybeth":{"gender":"female","probability":0.98,"count":373},"qianlan":{"gender":"unknown","probability":null,"count":0},"shyamsunder":{"gender":"male","probability":1.0,"count":94},"sylvette":{"gender":"female","probability":0.98,"count":550},"jeong-seon":{"gender":"unknown","probability":null,"count":0},"lk":{"gender":"male","probability":0.69,"count":473},"eung-ryoung":{"gender":"unknown","probability":null,"count":0},"bukhari":{"gender":"male","probability":0.98,"count":111},"soumajit":{"gender":"male","probability":1.0,"count":37},"in-gu":{"gender":"unknown","probability":null,"count":0},"woohyuk":{"gender":"male","probability":1.0,"count":3},"yadav":{"gender":"male","probability":0.97,"count":381},"song-chou":{"gender":"unknown","probability":null,"count":0},"hsiao-hui":{"gender":"unknown","probability":null,"count":0},"stanislas":{"gender":"male","probability":0.99,"count":1407},"peishen":{"gender":"male","probability":1.0,"count":3},"onn":{"gender":"male","probability":0.64,"count":107},"sunee":{"gender":"female","probability":0.91,"count":164},"nairam":{"gender":"female","probability":0.67,"count":21},"michisato":{"gender":"unknown","probability":null,"count":0},"jiangtao":{"gender":"male","probability":1.0,"count":28},"nienke":{"gender":"female","probability":0.98,"count":558},"yow-pin":{"gender":"unknown","probability":null,"count":0},"salwati":{"gender":"female","probability":1.0,"count":5},"balasaheb":{"gender":"male","probability":0.99,"count":236},"kiani":{"gender":"male","probability":0.56,"count":70},"dorit":{"gender":"female","probability":0.96,"count":206},"chang-hong":{"gender":"unknown","probability":null,"count":0},"zirong":{"gender":"male","probability":0.6,"count":5},"eristanna":{"gender":"unknown","probability":null,"count":0},"yin-hua":{"gender":"unknown","probability":null,"count":0},"umi":{"gender":"female","probability":0.88,"count":1135},"destin":{"gender":"male","probability":0.86,"count":409},"irinel":{"gender":"male","probability":0.95,"count":202},"si-guo":{"gender":"unknown","probability":null,"count":0},"phaik-hooi":{"gender":"unknown","probability":null,"count":0},"weihei":{"gender":"unknown","probability":null,"count":0},"yau-yau":{"gender":"unknown","probability":null,"count":0},"liyao":{"gender":"unknown","probability":null,"count":0},"anandarup":{"gender":"male","probability":1.0,"count":11},"zeynab":{"gender":"female","probability":0.97,"count":301},"jong-sung":{"gender":"unknown","probability":null,"count":0},"nilamadhab":{"gender":"male","probability":1.0,"count":14},"dakai":{"gender":"male","probability":1.0,"count":8},"ka-sing":{"gender":"unknown","probability":null,"count":0},"henghong":{"gender":"unknown","probability":null,"count":0},"singhi":{"gender":"unknown","probability":null,"count":0},"qiao-luan":{"gender":"unknown","probability":null,"count":0},"fanqing":{"gender":"male","probability":0.67,"count":3},"thanemozhi":{"gender":"unknown","probability":null,"count":0},"valda":{"gender":"female","probability":0.83,"count":333},"yongmei":{"gender":"female","probability":1.0,"count":11},"shi-fei":{"gender":"unknown","probability":null,"count":0},"bee-chung":{"gender":"unknown","probability":null,"count":0},"prathusha":{"gender":"female","probability":1.0,"count":10},"mervi":{"gender":"female","probability":0.92,"count":243},"koryo":{"gender":"male","probability":0.83,"count":6},"arijeet":{"gender":"male","probability":1.0,"count":81},"veikko":{"gender":"male","probability":0.99,"count":194},"kalainanghi":{"gender":"unknown","probability":null,"count":0},"geethanjali":{"gender":"female","probability":1.0,"count":117},"vikraman":{"gender":"male","probability":1.0,"count":51},"wiktoria":{"gender":"female","probability":0.98,"count":1828},"geertruy":{"gender":"unknown","probability":null,"count":0},"ramanuj":{"gender":"male","probability":1.0,"count":116},"hisao":{"gender":"male","probability":0.98,"count":59},"zuly":{"gender":"female","probability":0.93,"count":310},"hailei":{"gender":"male","probability":0.75,"count":8},"sibyl":{"gender":"female","probability":0.92,"count":91},"da-he":{"gender":"unknown","probability":null,"count":0},"guo-long":{"gender":"unknown","probability":null,"count":0},"anilú":{"gender":"female","probability":1.0,"count":7},"yoseph":{"gender":"male","probability":1.0,"count":401},"aykan":{"gender":"male","probability":0.96,"count":588},"alaullah":{"gender":"unknown","probability":null,"count":0},"shu-min":{"gender":"unknown","probability":null,"count":0},"nenan":{"gender":"unknown","probability":null,"count":0},"kuo-pin":{"gender":"unknown","probability":null,"count":0},"vedran":{"gender":"male","probability":0.99,"count":724},"hee-young":{"gender":"unknown","probability":null,"count":0},"yasuteru":{"gender":"male","probability":1.0,"count":7},"rengaraj":{"gender":"male","probability":1.0,"count":41},"ellie":{"gender":"female","probability":0.96,"count":4933},"h-v":{"gender":"unknown","probability":null,"count":0},"vinícios":{"gender":"male","probability":1.0,"count":18},"nandakishore":{"gender":"male","probability":1.0,"count":56},"zhen-ling":{"gender":"unknown","probability":null,"count":0},"nuttima":{"gender":"unknown","probability":null,"count":0},"susarla":{"gender":"male","probability":0.91,"count":11},"cinthia":{"gender":"female","probability":0.98,"count":2939},"mi-jin":{"gender":"unknown","probability":null,"count":0},"norith":{"gender":"female","probability":0.82,"count":11},"mayron":{"gender":"male","probability":0.93,"count":160},"birendra":{"gender":"male","probability":1.0,"count":583},"guan-hua":{"gender":"unknown","probability":null,"count":0},"jianya":{"gender":"unknown","probability":null,"count":0},"mirja":{"gender":"female","probability":0.89,"count":323},"prue":{"gender":"female","probability":0.96,"count":120},"valentin":{"gender":"male","probability":0.98,"count":15930},"hui-yu":{"gender":"unknown","probability":null,"count":0},"han-ching":{"gender":"unknown","probability":null,"count":0},"ze-lin":{"gender":"unknown","probability":null,"count":0},"nodira":{"gender":"female","probability":0.98,"count":54},"wei-xing":{"gender":"unknown","probability":null,"count":0},"linjie":{"gender":"male","probability":0.7,"count":20},"taekhee":{"gender":"unknown","probability":null,"count":0},"rong":{"gender":"male","probability":0.55,"count":596},"sakellarios":{"gender":"unknown","probability":null,"count":0},"chinfei":{"gender":"unknown","probability":null,"count":0},"favourite":{"gender":"female","probability":0.68,"count":40},"simina":{"gender":"female","probability":0.95,"count":205},"laufey":{"gender":"female","probability":1.0,"count":20},"ho-oak":{"gender":"unknown","probability":null,"count":0},"k-o":{"gender":"unknown","probability":null,"count":0},"digbalay":{"gender":"unknown","probability":null,"count":0},"yunzhi":{"gender":"male","probability":0.77,"count":13},"shabaz":{"gender":"male","probability":1.0,"count":257},"iamê":{"gender":"unknown","probability":null,"count":0},"jian-liang":{"gender":"unknown","probability":null,"count":0},"xiao-ru":{"gender":"unknown","probability":null,"count":0},"yong-li":{"gender":"unknown","probability":null,"count":0},"choul-gyun":{"gender":"unknown","probability":null,"count":0},"keshav":{"gender":"male","probability":0.99,"count":2257},"oldemiro":{"gender":"male","probability":1.0,"count":11},"thanasis":{"gender":"male","probability":0.99,"count":1284},"cathrin":{"gender":"female","probability":0.97,"count":274},"dolphine":{"gender":"female","probability":0.77,"count":43},"nattika":{"gender":"female","probability":1.0,"count":21},"alim-louis":{"gender":"unknown","probability":null,"count":0},"shao-yuan":{"gender":"unknown","probability":null,"count":0},"wenxun":{"gender":"unknown","probability":null,"count":0},"faudziah":{"gender":"unknown","probability":null,"count":0},"wentan":{"gender":"unknown","probability":null,"count":0},"jóhann":{"gender":"male","probability":0.98,"count":45},"aboubacry":{"gender":"male","probability":0.96,"count":73},"denise":{"gender":"female","probability":0.98,"count":29480},"tohru":{"gender":"male","probability":0.89,"count":95},"sobar":{"gender":"male","probability":0.89,"count":27},"malligarjunan":{"gender":"unknown","probability":null,"count":0},"eltaief":{"gender":"male","probability":0.8,"count":5},"ari-matti":{"gender":"unknown","probability":null,"count":0},"lisha":{"gender":"female","probability":0.95,"count":417},"kristian":{"gender":"male","probability":0.96,"count":6398},"gui-yang":{"gender":"unknown","probability":null,"count":0},"genfeng":{"gender":"unknown","probability":null,"count":0},"enwerem":{"gender":"male","probability":0.79,"count":14},"arezoo":{"gender":"female","probability":0.99,"count":706},"tai-chung":{"gender":"unknown","probability":null,"count":0},"ku-youn":{"gender":"unknown","probability":null,"count":0},"hyunwoong":{"gender":"male","probability":1.0,"count":6},"shih-ya":{"gender":"unknown","probability":null,"count":0},"yongyan":{"gender":"unknown","probability":null,"count":0},"weitong":{"gender":"unknown","probability":null,"count":0},"altamiro":{"gender":"male","probability":0.98,"count":88},"linghong":{"gender":"unknown","probability":null,"count":0},"halijah":{"gender":"female","probability":0.92,"count":13},"duwoon":{"gender":"unknown","probability":null,"count":0},"tsung-hsiu":{"gender":"unknown","probability":null,"count":0},"harlette":{"gender":"female","probability":1.0,"count":34},"mutsuyo":{"gender":"unknown","probability":null,"count":0},"ruiyue":{"gender":"unknown","probability":null,"count":0},"yuexian":{"gender":"female","probability":0.67,"count":3},"yoga":{"gender":"male","probability":0.88,"count":2050},"shohini":{"gender":"female","probability":1.0,"count":8},"olinda":{"gender":"female","probability":0.98,"count":542},"mliki":{"gender":"male","probability":0.86,"count":14},"yehuda":{"gender":"male","probability":0.99,"count":258},"jonhan":{"gender":"unknown","probability":null,"count":0},"xishun":{"gender":"unknown","probability":null,"count":0},"shirwan":{"gender":"male","probability":0.72,"count":79},"ripudamanjit":{"gender":"unknown","probability":null,"count":0},"aristoklis":{"gender":"unknown","probability":null,"count":0},"kangpu":{"gender":"unknown","probability":null,"count":0},"ill-sup":{"gender":"unknown","probability":null,"count":0},"muzala":{"gender":"unknown","probability":null,"count":0},"bosko":{"gender":"male","probability":0.99,"count":420},"amihood":{"gender":"unknown","probability":null,"count":0},"lu-yuan":{"gender":"unknown","probability":null,"count":0},"yuanqiu":{"gender":"unknown","probability":null,"count":0},"phi":{"gender":"male","probability":0.82,"count":957},"shrutika":{"gender":"female","probability":0.98,"count":180},"haili":{"gender":"female","probability":0.67,"count":54},"shinyoung":{"gender":"female","probability":0.78,"count":45},"xiaoyin":{"gender":"female","probability":0.8,"count":25},"jeroen":{"gender":"male","probability":0.99,"count":7341},"tanal":{"gender":"male","probability":0.75,"count":8},"helen":{"gender":"female","probability":0.98,"count":23016},"susantha":{"gender":"male","probability":0.97,"count":144},"yankai":{"gender":"male","probability":1.0,"count":3},"nwokoro":{"gender":"male","probability":0.75,"count":8},"ma'amon":{"gender":"unknown","probability":null,"count":0},"lehan":{"gender":"male","probability":0.85,"count":26},"vatche":{"gender":"male","probability":1.0,"count":38},"boyu":{"gender":"male","probability":0.97,"count":32},"ven":{"gender":"male","probability":0.78,"count":430},"zhaojun":{"gender":"male","probability":0.77,"count":13},"keita":{"gender":"male","probability":0.87,"count":1273},"syuiti":{"gender":"unknown","probability":null,"count":0},"masafumi":{"gender":"male","probability":0.99,"count":150},"yuli":{"gender":"female","probability":0.84,"count":3007},"hoo-dhon":{"gender":"unknown","probability":null,"count":0},"li-zhi":{"gender":"unknown","probability":null,"count":0},"manouchehr":{"gender":"male","probability":0.99,"count":113},"jaafer":{"gender":"male","probability":0.98,"count":104},"araba":{"gender":"female","probability":0.68,"count":156},"ray-whay":{"gender":"unknown","probability":null,"count":0},"linnéa":{"gender":"female","probability":1.0,"count":292},"huaizhou":{"gender":"unknown","probability":null,"count":0},"saowalak":{"gender":"female","probability":0.98,"count":144},"charoonroj":{"gender":"unknown","probability":null,"count":0},"wahida":{"gender":"female","probability":0.95,"count":303},"chanjung":{"gender":"unknown","probability":null,"count":0},"vineeta":{"gender":"female","probability":0.98,"count":256},"bayissa":{"gender":"male","probability":1.0,"count":6},"khozirah":{"gender":"unknown","probability":null,"count":0},"zicheng":{"gender":"male","probability":0.86,"count":7},"sambunny":{"gender":"unknown","probability":null,"count":0},"tinghua":{"gender":"unknown","probability":null,"count":0},"guus":{"gender":"male","probability":0.97,"count":580},"yuh-shan":{"gender":"unknown","probability":null,"count":0},"kana":{"gender":"female","probability":0.7,"count":744},"cremildo":{"gender":"male","probability":1.0,"count":131},"marcilio":{"gender":"male","probability":0.98,"count":332},"sumi":{"gender":"female","probability":0.83,"count":884},"kao-pin":{"gender":"unknown","probability":null,"count":0},"işın":{"gender":"female","probability":0.75,"count":69},"lingqian":{"gender":"unknown","probability":null,"count":0},"guozheng":{"gender":"male","probability":1.0,"count":6},"harshita":{"gender":"female","probability":0.96,"count":733},"kumkum":{"gender":"female","probability":0.86,"count":123},"shuqun":{"gender":"unknown","probability":null,"count":0},"sheng-bao":{"gender":"unknown","probability":null,"count":0},"mayteera":{"gender":"unknown","probability":null,"count":0},"shun-shan":{"gender":"unknown","probability":null,"count":0},"junsuo":{"gender":"unknown","probability":null,"count":0},"chaomin":{"gender":"female","probability":0.75,"count":4},"fang-luan":{"gender":"unknown","probability":null,"count":0},"anna-karina":{"gender":"unknown","probability":null,"count":0},"menelas":{"gender":"male","probability":1.0,"count":8},"su-qi":{"gender":"unknown","probability":null,"count":0},"leizer":{"gender":"male","probability":1.0,"count":9},"min-juan":{"gender":"unknown","probability":null,"count":0},"ganeshkumar":{"gender":"male","probability":0.99,"count":76},"jang-kyun":{"gender":"unknown","probability":null,"count":0},"dmytro":{"gender":"male","probability":1.0,"count":700},"kiritkumar":{"gender":"male","probability":1.0,"count":17},"holk":{"gender":"male","probability":1.0,"count":6},"osaana":{"gender":"unknown","probability":null,"count":0},"kuangwen":{"gender":"unknown","probability":null,"count":0},"johncharles":{"gender":"unknown","probability":null,"count":0},"hirak":{"gender":"male","probability":0.99,"count":172},"mojmir":{"gender":"male","probability":0.99,"count":117},"subeer":{"gender":"male","probability":1.0,"count":48},"licun":{"gender":"unknown","probability":null,"count":0},"arnulf":{"gender":"male","probability":0.99,"count":80},"hoe-jin":{"gender":"unknown","probability":null,"count":0},"fondo":{"gender":"male","probability":1.0,"count":11},"shu-fen":{"gender":"unknown","probability":null,"count":0},"anthonio":{"gender":"male","probability":0.99,"count":263},"suey-sheng":{"gender":"unknown","probability":null,"count":0},"daoud":{"gender":"male","probability":0.95,"count":947},"chusen":{"gender":"male","probability":1.0,"count":3},"naunpun":{"gender":"unknown","probability":null,"count":0},"torjbörn":{"gender":"unknown","probability":null,"count":0},"torulf":{"gender":"male","probability":1.0,"count":5},"mian":{"gender":"male","probability":0.95,"count":1762},"yeon-gyu":{"gender":"unknown","probability":null,"count":0},"leblanc":{"gender":"male","probability":0.69,"count":165},"vania":{"gender":"female","probability":0.96,"count":6173},"aurel":{"gender":"male","probability":0.8,"count":2893},"devika":{"gender":"female","probability":0.99,"count":689},"kyung-mo":{"gender":"unknown","probability":null,"count":0},"shu-qin":{"gender":"unknown","probability":null,"count":0},"xu-ren":{"gender":"unknown","probability":null,"count":0},"nabendu":{"gender":"male","probability":1.0,"count":54},"rimas":{"gender":"male","probability":0.84,"count":520},"sálim":{"gender":"unknown","probability":null,"count":0},"yao-liang":{"gender":"unknown","probability":null,"count":0},"hwanjo":{"gender":"unknown","probability":null,"count":0},"rafal":{"gender":"male","probability":0.99,"count":6063},"gyu-jin":{"gender":"unknown","probability":null,"count":0},"wenjian":{"gender":"male","probability":1.0,"count":16},"aree":{"gender":"female","probability":0.67,"count":317},"gian-maria":{"gender":"unknown","probability":null,"count":0},"meei-fang":{"gender":"unknown","probability":null,"count":0},"annelyse":{"gender":"female","probability":0.98,"count":120},"arryn":{"gender":"female","probability":0.73,"count":11},"anestis":{"gender":"male","probability":0.98,"count":315},"filippia":{"gender":"unknown","probability":null,"count":0},"elisavet-christine":{"gender":"unknown","probability":null,"count":0},"che-huang":{"gender":"unknown","probability":null,"count":0},"shenglian":{"gender":"unknown","probability":null,"count":0},"mohinder":{"gender":"male","probability":0.98,"count":215},"hanayo":{"gender":"female","probability":1.0,"count":8},"xuanli":{"gender":"unknown","probability":null,"count":0},"myong-son":{"gender":"unknown","probability":null,"count":0},"tuna":{"gender":"male","probability":0.88,"count":3521},"weiya":{"gender":"female","probability":0.78,"count":9},"jong-hui":{"gender":"unknown","probability":null,"count":0},"liqin":{"gender":"female","probability":0.86,"count":21},"bouziane":{"gender":"male","probability":0.92,"count":246},"youthanavanh":{"gender":"unknown","probability":null,"count":0},"muyuan":{"gender":"male","probability":0.56,"count":9},"jessamyn":{"gender":"female","probability":1.0,"count":41},"nenghui":{"gender":"unknown","probability":null,"count":0},"dionisis":{"gender":"male","probability":0.99,"count":422},"eskil":{"gender":"male","probability":0.96,"count":81},"solveigh":{"gender":"female","probability":1.0,"count":7},"ho-il":{"gender":"unknown","probability":null,"count":0},"xiao-cheng":{"gender":"unknown","probability":null,"count":0},"rosmawati":{"gender":"female","probability":0.98,"count":45},"nitchakarn":{"gender":"female","probability":0.91,"count":11},"chih-fu":{"gender":"unknown","probability":null,"count":0},"lemese":{"gender":"unknown","probability":null,"count":0},"hojae":{"gender":"male","probability":1.0,"count":13},"gaël":{"gender":"male","probability":0.96,"count":1167},"guangwei":{"gender":"male","probability":1.0,"count":13},"belkis":{"gender":"female","probability":0.97,"count":676},"dehuang":{"gender":"unknown","probability":null,"count":0},"engelbert":{"gender":"male","probability":1.0,"count":276},"yongtae":{"gender":"male","probability":1.0,"count":29},"ka-lok":{"gender":"unknown","probability":null,"count":0},"maheswar":{"gender":"male","probability":1.0,"count":90},"kryn":{"gender":"female","probability":0.74,"count":19},"soegianto":{"gender":"male","probability":1.0,"count":7},"jorick":{"gender":"male","probability":1.0,"count":98},"danko":{"gender":"male","probability":0.95,"count":423},"jānis":{"gender":"male","probability":1.0,"count":851},"nanxi":{"gender":"female","probability":1.0,"count":14},"fahd":{"gender":"male","probability":0.97,"count":4062},"ingrid":{"gender":"female","probability":0.98,"count":20648},"leondios":{"gender":"unknown","probability":null,"count":0},"sumihiro":{"gender":"unknown","probability":null,"count":0},"goang-yao":{"gender":"unknown","probability":null,"count":0},"assem":{"gender":"male","probability":0.86,"count":680},"ya-na":{"gender":"unknown","probability":null,"count":0},"xiangpo":{"gender":"unknown","probability":null,"count":0},"yen-fang":{"gender":"unknown","probability":null,"count":0},"bendangla":{"gender":"unknown","probability":null,"count":0},"motoharu":{"gender":"male","probability":0.92,"count":12},"guohe":{"gender":"unknown","probability":null,"count":0},"andreimar":{"gender":"unknown","probability":null,"count":0},"wenshu":{"gender":"female","probability":0.71,"count":7},"chun-pyo":{"gender":"unknown","probability":null,"count":0},"ruikun":{"gender":"unknown","probability":null,"count":0},"zenglei":{"gender":"unknown","probability":null,"count":0},"jeonglim":{"gender":"unknown","probability":null,"count":0},"xiangyou":{"gender":"unknown","probability":null,"count":0},"jérôme":{"gender":"male","probability":0.99,"count":5689},"chung-mau":{"gender":"unknown","probability":null,"count":0},"yug":{"gender":"male","probability":0.92,"count":172},"tapanendu":{"gender":"unknown","probability":null,"count":0},"jingkun":{"gender":"male","probability":0.86,"count":7},"shubhrajyoti":{"gender":"male","probability":1.0,"count":12},"yuqian":{"gender":"female","probability":0.74,"count":23},"tzong-hsien":{"gender":"unknown","probability":null,"count":0},"jianxing":{"gender":"male","probability":0.8,"count":10},"bodhidipra":{"gender":"unknown","probability":null,"count":0},"zhi-quan":{"gender":"unknown","probability":null,"count":0},"gurikar":{"gender":"unknown","probability":null,"count":0},"chengbao":{"gender":"unknown","probability":null,"count":0},"shengdao":{"gender":"male","probability":0.67,"count":3},"liqiang":{"gender":"male","probability":0.97,"count":35},"aleš":{"gender":"male","probability":0.99,"count":6027},"amitai":{"gender":"male","probability":1.0,"count":42},"rouba":{"gender":"female","probability":0.92,"count":209},"tau-mu":{"gender":"unknown","probability":null,"count":0},"zheng-yi":{"gender":"unknown","probability":null,"count":0},"qijiong":{"gender":"unknown","probability":null,"count":0},"torgny":{"gender":"male","probability":1.0,"count":88},"gelin":{"gender":"male","probability":0.7,"count":43},"laziza":{"gender":"female","probability":0.9,"count":30},"nicolangelo":{"gender":"male","probability":1.0,"count":26},"jean-max":{"gender":"unknown","probability":null,"count":0},"cheorl-ho":{"gender":"unknown","probability":null,"count":0},"neepa":{"gender":"female","probability":0.97,"count":38},"arkabandhu":{"gender":"unknown","probability":null,"count":0},"quirien":{"gender":"female","probability":0.63,"count":8},"shaoqian":{"gender":"unknown","probability":null,"count":0},"en-fa":{"gender":"unknown","probability":null,"count":0},"guoce":{"gender":"unknown","probability":null,"count":0},"terragni":{"gender":"unknown","probability":null,"count":0},"fikrettin":{"gender":"male","probability":1.0,"count":13},"jaapwillem":{"gender":"unknown","probability":null,"count":0},"poonam":{"gender":"female","probability":0.97,"count":3228},"mei-yu":{"gender":"unknown","probability":null,"count":0},"yunying":{"gender":"female","probability":0.86,"count":7},"sin-lun":{"gender":"unknown","probability":null,"count":0},"kai-jiun":{"gender":"unknown","probability":null,"count":0},"koustubh":{"gender":"male","probability":0.99,"count":69},"dipika":{"gender":"female","probability":0.98,"count":507},"zongxiu":{"gender":"unknown","probability":null,"count":0},"vence":{"gender":"male","probability":0.9,"count":41},"guoxun":{"gender":"unknown","probability":null,"count":0},"chamroeun":{"gender":"male","probability":0.88,"count":57},"fengbiao":{"gender":"unknown","probability":null,"count":0},"corine":{"gender":"female","probability":0.98,"count":2971},"quingfeng":{"gender":"unknown","probability":null,"count":0},"lilliam":{"gender":"female","probability":0.98,"count":145},"rak":{"gender":"male","probability":0.75,"count":429},"jannu":{"gender":"male","probability":0.79,"count":53},"renie":{"gender":"female","probability":0.71,"count":159},"mei-jung":{"gender":"unknown","probability":null,"count":0},"pingxi":{"gender":"unknown","probability":null,"count":0},"lanny":{"gender":"female","probability":0.61,"count":524},"masaomi":{"gender":"male","probability":0.97,"count":31},"jaime":{"gender":"male","probability":0.9,"count":24797},"mohammad":{"gender":"male","probability":0.99,"count":47430},"mahaveer":{"gender":"male","probability":1.0,"count":443},"benozir":{"gender":"unknown","probability":null,"count":0},"cang":{"gender":"male","probability":0.9,"count":77},"kripa":{"gender":"female","probability":0.69,"count":230},"suhnghee":{"gender":"unknown","probability":null,"count":0},"baiyu":{"gender":"male","probability":0.87,"count":15},"kweon-heang":{"gender":"unknown","probability":null,"count":0},"yi-ling":{"gender":"unknown","probability":null,"count":0},"qiugang":{"gender":"unknown","probability":null,"count":0},"kulyash":{"gender":"female","probability":0.63,"count":8},"chaowei":{"gender":"male","probability":1.0,"count":13},"yajie":{"gender":"female","probability":0.76,"count":17},"yekaterina":{"gender":"female","probability":0.97,"count":157},"qiushuang":{"gender":"unknown","probability":null,"count":0},"durrell":{"gender":"male","probability":0.97,"count":58},"sokhavuth":{"gender":"unknown","probability":null,"count":0},"paulj":{"gender":"male","probability":1.0,"count":20},"nathalie":{"gender":"female","probability":0.97,"count":54899},"ravishankara":{"gender":"male","probability":1.0,"count":6},"sellama":{"gender":"unknown","probability":null,"count":0},"pierre-michel":{"gender":"unknown","probability":null,"count":0},"yangyun":{"gender":"female","probability":0.67,"count":3},"rayka":{"gender":"female","probability":0.76,"count":46},"qiuya":{"gender":"unknown","probability":null,"count":0},"dougu":{"gender":"unknown","probability":null,"count":0},"niaobh":{"gender":"unknown","probability":null,"count":0},"amalia":{"gender":"female","probability":0.98,"count":4585},"zakir":{"gender":"male","probability":0.99,"count":1649},"joungjin":{"gender":"unknown","probability":null,"count":0},"markus-hermann":{"gender":"unknown","probability":null,"count":0},"stefanie-katharina":{"gender":"unknown","probability":null,"count":0},"yuki":{"gender":"female","probability":0.61,"count":3949},"reatha":{"gender":"female","probability":1.0,"count":11},"fugen":{"gender":"female","probability":0.82,"count":11},"kao":{"gender":"male","probability":0.67,"count":485},"panita":{"gender":"female","probability":0.98,"count":170},"machteld":{"gender":"female","probability":0.98,"count":115},"syrus":{"gender":"male","probability":0.99,"count":103},"tauno":{"gender":"male","probability":0.99,"count":104},"sjors":{"gender":"male","probability":0.96,"count":435},"yue-feng":{"gender":"unknown","probability":null,"count":0},"worawut":{"gender":"male","probability":0.99,"count":167},"britt":{"gender":"female","probability":0.86,"count":1984},"shreekant":{"gender":"male","probability":1.0,"count":185},"shunyan":{"gender":"male","probability":0.67,"count":3},"jetse":{"gender":"male","probability":1.0,"count":18},"diamantina":{"gender":"female","probability":0.96,"count":57},"laya":{"gender":"female","probability":0.93,"count":460},"meenhard":{"gender":"unknown","probability":null,"count":0},"serafina":{"gender":"female","probability":0.94,"count":467},"yeshi":{"gender":"male","probability":0.56,"count":125},"bicheng":{"gender":"unknown","probability":null,"count":0},"håkon":{"gender":"male","probability":1.0,"count":263},"davise":{"gender":"male","probability":1.0,"count":4},"deogratius":{"gender":"male","probability":1.0,"count":141},"normadiah":{"gender":"female","probability":1.0,"count":6},"yota":{"gender":"male","probability":0.59,"count":107},"min-sun":{"gender":"unknown","probability":null,"count":0},"yeat":{"gender":"male","probability":1.0,"count":3},"jiangmin":{"gender":"unknown","probability":null,"count":0},"jannigje":{"gender":"female","probability":1.0,"count":4},"maisa":{"gender":"female","probability":0.96,"count":891},"peiyin":{"gender":"female","probability":0.91,"count":11},"kamoltip":{"gender":"female","probability":1.0,"count":17},"nikita":{"gender":"female","probability":0.59,"count":9538},"kenza":{"gender":"female","probability":0.97,"count":3643},"minothi":{"gender":"unknown","probability":null,"count":0},"henriëtte":{"gender":"female","probability":0.99,"count":67},"jane'":{"gender":"unknown","probability":null,"count":0},"huei-chun":{"gender":"unknown","probability":null,"count":0},"runqiang":{"gender":"unknown","probability":null,"count":0},"linkui":{"gender":"unknown","probability":null,"count":0},"jude":{"gender":"male","probability":0.83,"count":4611},"yuma":{"gender":"male","probability":0.61,"count":340},"dimah":{"gender":"male","probability":0.77,"count":56},"suelene":{"gender":"female","probability":0.99,"count":81},"szu-chin":{"gender":"unknown","probability":null,"count":0},"carmella":{"gender":"female","probability":0.94,"count":294},"vernetta":{"gender":"female","probability":1.0,"count":36},"nadrian":{"gender":"unknown","probability":null,"count":0},"pi":{"gender":"male","probability":0.64,"count":724},"chang-mi":{"gender":"unknown","probability":null,"count":0},"shizheng":{"gender":"male","probability":1.0,"count":7},"jiejun":{"gender":"male","probability":0.71,"count":7},"houria":{"gender":"female","probability":0.98,"count":1282},"immanuel":{"gender":"male","probability":0.98,"count":848},"kiyotake":{"gender":"unknown","probability":null,"count":0},"yu-xun":{"gender":"unknown","probability":null,"count":0},"randor":{"gender":"male","probability":1.0,"count":4},"elza":{"gender":"female","probability":0.97,"count":1484},"hengqiang":{"gender":"unknown","probability":null,"count":0},"baleshwar":{"gender":"male","probability":1.0,"count":24},"huan-cheng":{"gender":"unknown","probability":null,"count":0},"sahida":{"gender":"female","probability":0.89,"count":47},"bum-yeol":{"gender":"unknown","probability":null,"count":0},"manichanh":{"gender":"female","probability":1.0,"count":5},"duan-yong":{"gender":"unknown","probability":null,"count":0},"shen-ben":{"gender":"unknown","probability":null,"count":0},"hristofor":{"gender":"male","probability":1.0,"count":11},"samya":{"gender":"female","probability":0.92,"count":1029},"lovemore":{"gender":"male","probability":0.96,"count":239},"pirinya":{"gender":"unknown","probability":null,"count":0},"ane":{"gender":"female","probability":0.92,"count":1804},"mouming":{"gender":"unknown","probability":null,"count":0},"keijo":{"gender":"male","probability":0.98,"count":245},"fenghai":{"gender":"male","probability":0.8,"count":5},"ilhee":{"gender":"male","probability":0.8,"count":5},"guoshi":{"gender":"unknown","probability":null,"count":0},"hongshuo":{"gender":"unknown","probability":null,"count":0},"mady":{"gender":"female","probability":0.54,"count":1660},"yahia":{"gender":"male","probability":0.97,"count":2357},"xishu":{"gender":"unknown","probability":null,"count":0},"anurhada":{"gender":"unknown","probability":null,"count":0},"yin-bo":{"gender":"unknown","probability":null,"count":0},"mattes":{"gender":"male","probability":0.99,"count":143},"min-ae":{"gender":"unknown","probability":null,"count":0},"ruihuan":{"gender":"unknown","probability":null,"count":0},"ick-hyun":{"gender":"unknown","probability":null,"count":0},"seong-mi":{"gender":"unknown","probability":null,"count":0},"taimur":{"gender":"male","probability":0.98,"count":367},"ying-shan-zhu":{"gender":"unknown","probability":null,"count":0},"guylaine":{"gender":"female","probability":0.97,"count":946},"mikihiko":{"gender":"male","probability":1.0,"count":10},"yaowen":{"gender":"male","probability":0.75,"count":12},"kebin":{"gender":"male","probability":0.98,"count":62},"tae-yoon":{"gender":"unknown","probability":null,"count":0},"kaie":{"gender":"female","probability":0.88,"count":65},"xi-yang":{"gender":"unknown","probability":null,"count":0},"precious":{"gender":"female","probability":0.74,"count":5707},"cuifang":{"gender":"unknown","probability":null,"count":0},"sebyul":{"gender":"unknown","probability":null,"count":0},"gulsimay":{"gender":"unknown","probability":null,"count":0},"hoosang":{"gender":"unknown","probability":null,"count":0},"goetz":{"gender":"male","probability":0.86,"count":43},"yajaira":{"gender":"female","probability":0.99,"count":724},"yun-seung":{"gender":"unknown","probability":null,"count":0},"zhi-qun":{"gender":"unknown","probability":null,"count":0},"delvina":{"gender":"female","probability":1.0,"count":49},"jemma":{"gender":"female","probability":0.98,"count":1199},"alexej":{"gender":"male","probability":0.99,"count":362},"choong-hwan":{"gender":"unknown","probability":null,"count":0},"yuhkoh":{"gender":"unknown","probability":null,"count":0},"regla":{"gender":"female","probability":0.97,"count":108},"amedeo":{"gender":"male","probability":0.99,"count":1985},"bee":{"gender":"female","probability":0.64,"count":4034},"chenggong":{"gender":"male","probability":1.0,"count":4},"ming-xuan":{"gender":"unknown","probability":null,"count":0},"kyu-sang":{"gender":"unknown","probability":null,"count":0},"shilalipi":{"gender":"female","probability":1.0,"count":3},"sung-jun":{"gender":"unknown","probability":null,"count":0},"hong-cui":{"gender":"unknown","probability":null,"count":0},"subin":{"gender":"male","probability":0.93,"count":879},"donal":{"gender":"male","probability":0.97,"count":524},"boo-yong":{"gender":"unknown","probability":null,"count":0},"marciela":{"gender":"female","probability":1.0,"count":15},"samal":{"gender":"male","probability":0.52,"count":159},"áfrica":{"gender":"female","probability":0.95,"count":113},"pilarita":{"gender":"female","probability":1.0,"count":14},"liti":{"gender":"male","probability":0.57,"count":68},"joyee":{"gender":"female","probability":0.88,"count":51},"terillee":{"gender":"unknown","probability":null,"count":0},"pei-san":{"gender":"unknown","probability":null,"count":0},"guangxiang":{"gender":"unknown","probability":null,"count":0},"fatihcan":{"gender":"male","probability":0.92,"count":48},"princy":{"gender":"female","probability":0.83,"count":425},"fazekas":{"gender":"male","probability":0.65,"count":106},"somwit":{"gender":"unknown","probability":null,"count":0},"zhaoshi":{"gender":"unknown","probability":null,"count":0},"croy":{"gender":"male","probability":0.75,"count":8},"hongfeng":{"gender":"male","probability":1.0,"count":15},"nere":{"gender":"female","probability":0.96,"count":409},"siim":{"gender":"male","probability":0.98,"count":251},"decheng":{"gender":"male","probability":0.86,"count":7},"ingfrid":{"gender":"female","probability":1.0,"count":5},"asier":{"gender":"male","probability":0.99,"count":1979},"donatello":{"gender":"male","probability":0.99,"count":503},"yasemin":{"gender":"female","probability":0.97,"count":13605},"frey":{"gender":"male","probability":0.82,"count":245},"seunho":{"gender":"unknown","probability":null,"count":0},"eleonore":{"gender":"female","probability":0.98,"count":949},"waltner-toews":{"gender":"unknown","probability":null,"count":0},"b-e":{"gender":"unknown","probability":null,"count":0},"yongliang":{"gender":"male","probability":1.0,"count":28},"trinidad":{"gender":"female","probability":0.84,"count":689},"koussay":{"gender":"male","probability":0.98,"count":45},"yifeng":{"gender":"male","probability":0.95,"count":78},"jianpeng":{"gender":"male","probability":1.0,"count":6},"endika":{"gender":"male","probability":0.99,"count":376},"shantharam":{"gender":"male","probability":1.0,"count":18},"nurul-syakima":{"gender":"unknown","probability":null,"count":0},"motti":{"gender":"male","probability":0.95,"count":86},"rudiger":{"gender":"male","probability":1.0,"count":50},"barlas":{"gender":"male","probability":0.99,"count":203},"rebecca":{"gender":"female","probability":0.99,"count":35063}}
